# Supplementary material for: Cationic Surface Charge Engineering of Recombinant Transthyretin Remarkably Increases the Inhibitory Potency Against Amyloid β-Protein Fibrillogenesis
Source: Molecules. 2024 Oct 24;29(21):5023. doi: 10.3390/molecules29215023 (PMC11547489; doi:10.3390/molecules29215023)
Supplement: Supplementary file 1 [file molecules-29-05023-s001.zip]

Archive with 1 entries (1 files):
- molecules-3245603-supplementary.pdf
